# Supplementary material for: Systematic review and meta-analysis of oxidative stress and antioxidant markers in recurrent aphthous stomatitis
Source: BMC Oral Health. 2023 Dec 2;23:960. doi: 10.1186/s12903-023-03636-1 (PMC10693709; doi:10.1186/s12903-023-03636-1)
Supplement: Supplementary file 2 — Additional file 2. [file 12903_2023_3636_MOESM2_ESM.xlsx]

## Sheet: Supplementary File A
Original data extracted from studies, and used in the meta-analysis.
Author	Year	Number of Cases	Number of controls	RAS.SOD.Plasma.mean	Mean age of patients	Male percentage	Minor RAS percentage	RAS.SOD.Plasma.sd	Control.SOD.Plasma.mean	Contro.SOD.Plasma.sd	RAS.SOD.Saliva.mean	RAS.SOD.Saliva.sd	Contro.SOD.Saliva.mean	Contro.SOD.Saliva.sd	RAS.GPx.Plasma.mean	RAS.GPx.Plasma.sd	Contro.GPx.Plasma.mean	Contro.GPx.Plasma.sd	RAS.CAT.Plasma.mean	RAS.CAT.Plasma.sd	Contro.CAT.Plasma.mean	Contro.CAT.Plasma.sd	RAS.TAS.Plasma.mean	RAS.TAS.Plasma.sd	Contro.TAS.Plasma.mean	Contro.TAS.Plasma.sd	RAS.TAS.Saliva.mean	RAS.TAS.S.sd	Contro.TAS.Saliva.mean	Contro.TAS.S.sd	RAS.TOS.Plasma.mean	R.TOS.Plasma.sd	Contro.TOS.Plasma.mean	Contro.TOS.Plasma.sd	RAS.OSI.Plasma.mean	RAS.OSI.Plasma.sd	Contro.OSI.Plasma.mean	Contro.OSI.Plasma.sd	RAS.MDA.Plasma.mean	RAS.MDA.Plasma.sd	Contro.MDA.Plasma.mean	Contro.MDA.Plasma.sd	RAS.MDA.Saliva.mean	RAS.MDA.S.sd	Contro.MDA.S.mean	Contro.MDA.Saliva.sd	RAS.vitE.Plasma.mean	R.vitE.Plasma.sd	Contro.vitE.Plasma.mean
Arikan	2009	26	20		38.39	38.46		8	46						20.4	2.68	25.9	2.55																					0.97	0.33	0.54	0.23					0.74	0.88	0.99
Cimen	2003	22	23	7.64	30.04	50	86.36	7	45	1.24					14.24	3.49	18.04	6.25	30428	6616	34420	6562																	3.89	1.34	2.67	1.13
Babaee	2016	28	28		34.7	53.6	100	8	56																		0.18	0.12	0.26	0.14													1.16	0.86	0.47	0.53
Akoglu	2013	44	38		30.5	52.3	100	8	82														2.59	0.41	3.49	0.49
Ziaudeen	2001	30	30		33.13	38.33		8	60		1.27	0.48	0.72																														1.45	0.55	0.95	0.28
Bilgili	2013	31	31		32	64.51	100	7	62														1.99	0.44	2.3	0.53					11.25	3.08	6.77	1.56	5.73	1.29	3.05	0.83
Avci	2014	25	25		28.9	48	100	7	50														2.05	0.38	2.15	0.32					3.97	1.34	3.54	0.67	0.019	0.03	0.016	0.01	1.2	0.78	0.76	0.2
Khademi	2017	25	24		29.16	20		6	49																														3.03	0.09	2.68	0.11	2.5	0.11	2.8	0.16	12.93	0.54	12
Altinyazar	2006	26	22	1.72	32	53.84	100	7	48	0.41									18.4	6.68	12.7	4.75																	47.74	14.75	34	10.23
Caglayan	2008	50	24		27.5	48	100	6	74																		41.47	16.24	43.62	8.23
Azizi	2012	25	25		35.6	36		6	50																		1.64	0.64	1.49	0.3
Saral	2005	20	30		35.07	49		9	50																														3.31	0.7	1.68	0.44	0.48	0.16	0.28	0.12	6.92	1.3	8.27
Momen	2010	31	32	1131.03	28.13	33.33		8	63	515.91									26.96	6.98	27.56	8.94	1.31	0.17	1.36	0.2	1.08	0.26	1.08	0.34
Ozturn	2013	33	30	2062	31.69	33.33	100	8	63	584.14					20	3	49.75	12.89	2.27	0.44	11.76	1.51																	23.79	5.65	2.92	0.22
Gupta	2014	30	30	130.2	25.76	56.66	100	8	60	20.93					3527.93	488.32	8860.93	1105.31	10981	1018.07	9764	1621.19
Ekinci	2019	34	34					7	68														1.14	0.19	1.09	0.17					5.19	8.26	2.9	6.06	0.48	0.81	0.28	0.63
Turgul	2016	42	39		27.14	57.5	100	8	81														2.19	0.38	3.07	0.53					10.69	1.43	5.33	0.76	4.88	1.43	1.73	0.76
Al-Essa	2013	30	30		34.03	46.66	60	6	60														1.61	0.27	1.75	0.41	2.52	0.39	2.72	0.61									5.71	0.52	5.23	0.56	4.42	0.76	3.88	0.63
Li	2016	97	97		31.4	43.29	100	7	194																														5.7	1.8	4.5	0.8					6.7	2.5	9
Jesica	2017	40	40	1206.2	26.2	47.5	70	8	80	237.7	1.53	0.23	1.02	0.41	21.94	2.38	18.27	2.42	197.86	10.1	196.44	16.77
Zhang	2018	90	90		29.8	42.22	100	7	180														2.61	0.78	3.08	0.49
Sebsa	2020	30	30	1107.3	36.53	33.33	80	8	60	177.5	1.64	0.19	0.98	0.45					187.83	10.8	191.39	14.85																	4.79	0.71	3.87	0.53	1.16	0.22	0.68	0.14
Rezaei	2018	28	28		35	57.14	100	9	56																		0.26	0.16	0.24	0.13
Bagan	2014	28	29		41.29	39.3	71.42	8	57																														1.49	0.46	0.17	0.06
Zhang	2017	97	102	83.9	31.4	43.29	100	7	199	12.1					6687.2	2629.2	9246.2	2376.1	1789.7	593.8	2819	914.8
Hussein	2016	42	25		30.1	73.8	100	7	67														1.16	0.11	1.7	0.16													1.82	0.19	1.06	0.12
Gunduz	2004	26	31	1632	35.07	34.61	75	7	57	1369									7874.75	2703.64	6500.83	2624
Yardim	2006	22	21		40.2	34.78		6	43																														0.65	0.2	0.53	0.17
Zhang	2022	87	90		30.91	43.67	100	7	177
Kurku	2022	29	42.5		29	42.5		7	89	89	2	40	49																	1.25	0.17	1.28	0.19					6.72	5.09	3.78	3.78	0.55	0.47	0.28	0.27
[truncated: 13 more columns]
